# Supplementary material for: Discrimination of Deletion and Duplication Subtypes of the Deleted in Azoospermia Gene Family in the Context of Frequent Interloci Gene Conversion
Source: PLoS One. 2016 Oct 10;11(10):e0163936. doi: 10.1371/journal.pone.0163936 (PMC5056753; doi:10.1371/journal.pone.0163936)
Supplement: S7 File — The Fragments track indicates the location of Fragments I and II in the four DAZ family members, respectively. The DAZ SFVs track shows the DAZ family member-specific and non-specific variants utilized in this study. Variants presented in red and blue are specific and non-specific for the DAZ family member displayed in the browser, respectively. For non-specific variants, a digit in square brackets indicates the DAZ family member for which the corresponding SFV position contains a specific variant. The often-used DAZ SNVs are also shown. Switching between DAZ family members is possible by entering the gene symbol in the Genome Browser window then clicking “go”. (TXT) [file pone.0163936.s009.txt]

browser position
track name="DAZ genes"	description="DAZ genes"	visibility=pack itemRgb=on
chrY	23684896	23754545	DAZ1	0	-	23684896	23754545	0,155,0
chrY	23775009	23846884	DAZ2	0	+	23775009	23846884	0,155,0
chrY	25318610	25368930	DAZ3	0	-	25318610	25368930	0,155,0
chrY	25389451	25462568	DAZ4	0	+	25389451	25462568	0,155,0
track name="Fragments" description="Fragments" visibility=pack itemRgb=on
chrY	23721915	23724487	Fragment_I	0	-	23721915	23724487	255,0,0
chrY	23783436	23786007	Fragment_I	0	+	23783436	23786007	255,0,0
chrY	25357987	25360558	Fragment_I	0	-	25357987	25360558	255,0,0
chrY	25408671	25411242	Fragment_I	0	+	25408671	25411242	255,0,0
chrY	23698849	23700999	Fragment_II	0	-	23698849	23700999	255,0,0
chrY	23818859	23821009	Fragment_II	0	+	23818859	23821009	255,0,0
chrY	25330188	25332338	Fragment_II	0	-	25330188	25332338	255,0,0
chrY	25436916	25439066	Fragment_II	0	+	25436916	25439066	255,0,0
track name="SFV set/hg18" description="DAZ SFVs [hg18]" visibility=full itemRgb=on
chrY	23723515	23723516	972_A	0	-	23723515	23723516	255,0,0
chrY	23784407	23784408	972_G_[1]	0	+	23784407	23784408	0,0,255
chrY	25359586	25359587	972_G_[1]	0	-	25359586	25359587	0,0,255
chrY	25409642	25409643	972_G_[1]	0	+	25409642	25409643	0,0,255
chrY	23723278	23723279	1209_C_[2]	0	-	23723278	23723279	0,0,255
chrY	23784644	23784645	1209_T	0	+	23784644	23784645	255,0,0
chrY	25359349	25359350	1209_C_[2]	0	-	25359349	25359350	0,0,255
chrY	25409879	25409880	1209_C_[2]	0	+	25409879	25409880	0,0,255
chrY	23722785	23722786	1702_C_[2]	0	-	23722785	23722786	0,0,255
chrY	23785137	23785138	1702_T	0	+	23785137	23785138	255,0,0
chrY	25358856	25358857	1702_C_[2]	0	-	25358856	25358857	0,0,255
chrY	25410372	25410373	1702_C_[2]	0	+	25410372	25410373	0,0,255
chrY	23722667	23722668	1820_A_[4]	0	-	23722667	23722668	0,0,255
chrY	23785255	23785256	1820_A_[4]	0	+	23785255	23785256	0,0,255
chrY	25358738	25358739	1820_A_[4]	0	-	25358738	25358739	0,0,255
chrY	25410490	25410491	1820_C	0	+	25410490	25410491	255,0,0
chrY	23722561	23722562	1926_G	0	-	23722561	23722562	255,0,0
chrY	23785361	23785362	1926_A_[1]	0	+	23785361	23785362	0,0,255
chrY	25358632	25358633	1926_A_[1]	0	-	25358632	25358633	0,0,255
chrY	25410596	25410597	1926_A_[1]	0	+	25410596	25410597	0,0,255
chrY	23722006	23722007	2481_G_[none]	0	-	23722006	23722007	0,0,255
chrY	23785916	23785917	2481_G_[none]	0	+	23785916	23785917	0,0,255
chrY	25358077	25358078	2481_T_[none]	0	-	25358077	25358078	0,0,255
chrY	25411151	25411152	2481_T_[none]	0	+	25411151	25411152	0,0,255
chrY	23700888	23700889	111_G_[none]	0	-	23700888	23700889	0,0,255
chrY	23818969	23818970	111_G_[none]	0	+	23818969	23818970	0,0,255
chrY	25332227	25332228	111_C_[none]	0	-	25332227	25332228	0,0,255
chrY	25437026	25437027	111_C_[none]	0	+	25437026	25437027	0,0,255
chrY	23700021	23700022	978_T_[4]	0	-	23700021	23700022	0,0,255
chrY	23819836	23819837	978_T_[4]	0	+	23819836	23819837	0,0,255
chrY	25331360	25331361	978_T_[4]	0	-	25331360	25331361	0,0,255
chrY	25437893	25437894	978_C	0	+	25437893	25437894	255,0,0
chrY	23699994	23699995	1005_A_[3]	0	-	23699994	23699995	0,0,255
chrY	23819863	23819864	1005_A_[3]	0	+	23819863	23819864	0,0,255
chrY	25331333	25331334	1005_G	0	-	25331333	25331334	255,0,0
chrY	25437920	25437921	1005_A_[3]	0	+	25437920	25437921	0,0,255
chrY	23699946	23699947	1053_T_[3]	0	-	23699946	23699947	0,0,255
chrY	23819911	23819912	1053_T_[3]	0	+	23819911	23819912	0,0,255
chrY	25331285	25331286	1053_C	0	-	25331285	25331286	255,0,0
chrY	25437968	25437969	1053_T_[3]	0	+	25437968	25437969	0,0,255
chrY	23699363	23699364	1636_T_[2]	0	-	23699363	23699364	0,0,255
chrY	23820494	23820495	1636_G	0	+	23820494	23820495	255,0,0
chrY	25330702	25330703	1636_T_[2]	0	-	25330702	25330703	0,0,255
chrY	25438551	25438552	1636_T_[2]	0	+	25438551	25438552	0,0,255
chrY	23699353	23699354	1646_G_[3]	0	-	23699353	23699354	0,0,255
chrY	23820504	23820505	1646_G_[3]	0	+	23820504	23820505	0,0,255
chrY	25330692	25330693	1646_A	0	-	25330692	25330693	255,0,0
chrY	25438561	25438562	1646_G_[3]	0	+	25438561	25438562	0,0,255
chrY	23699047	23699048	1952_A_[3]	0	-	23699047	23699048	0,0,255
chrY	23820810	23820811	1952_A_[3]	0	+	23820810	23820811	0,0,255
chrY	25330386	25330387	1952_T	0	-	25330386	25330387	255,0,0
chrY	25438867	25438868	1952_A_[3]	0	+	25438867	25438868	0,0,255
chrY	23699038	23699039	1961_C_[3]	0	-	23699038	23699039	0,0,255
chrY	23820819	23820820	1961_C_[3]	0	+	23820819	23820820	0,0,255
chrY	25330377	25330378	1961_T	0	-	25330377	25330378	255,0,0
chrY	25438876	25438877	1961_C_[3]	0	+	25438876	25438877	0,0,255
chrY	23699035	23699036	1964_G_[3,4]	0	-	23699035	23699036	0,0,255
chrY	23820822	23820823	1964_G_[3,4]	0	+	23820822	23820823	0,0,255
chrY	25330374	25330375	1964_C	0	-	25330374	25330375	255,0,0
chrY	25438879	25438880	1964_A	0	+	25438879	25438880	255,0,0
chrY	23698928	23698929	2071_C_[4]	0	-	23698928	23698929	0,0,255
chrY	23820929	23820930	2071_C_[4]	0	+	23820929	23820930	0,0,255
chrY	25330267	25330268	2071_C_[4]	0	-	25330267	25330268	0,0,255
chrY	25438986	25438987	2071_G	0	+	25438986	25438987	255,0,0
track name="DAZ SNV amplicons" description="DAZ SNV_amplicons" visibility=hide itemRgb=on
chrY	23754382	23755091	DAZ_SNV-I	0	-	23754382	23755091	0,0,255
chrY	23774519	23775228	DAZ_SNV-I	0	+	23774519	23775228	0,0,255
chrY	25368767	25369476	DAZ_SNV-I	0	-	25368767	25369476	0,0,255
chrY	25388905	25389614	DAZ_SNV-I	0	+	25388905	25389614	0,0,255
chrY	23724935	23725606	DAZ_SNV-II/1	0	+	23724935	23725606	0,0,255
chrY	23735775	23736446	DAZ_SNV-II/2	0	+	23735775	23736446	0,0,255
chrY	23746624	23747294	DAZ_SNV-II/3	0	+	23746624	23747294	0,0,255
chrY	23782317	23782988	DAZ_SNV-II	0	-	23782317	23782988	0,0,255
chrY	25361006	25361677	DAZ_SNV-II	0	+	25361006	25361677	0,0,255
chrY	25396704	25397375	DAZ_SNV-II/1	0	-	25396704	25397375	0,0,255
chrY	25407552	25408223	DAZ_SNV-II/2	0	-	25407552	25408223	0,0,255
chrY	23721565	23721866	DAZ_SNV-III	0	-	23721565	23721866	0,0,255
chrY	23786056	23786357	DAZ_SNV-III	0	+	23786056	23786357	0,0,255
chrY	25357637	25357938	DAZ_SNV-III	0	-	25357637	25357938	0,0,255
chrY	25411291	25411592	DAZ_SNV-III	0	+	25411291	25411592	0,0,255
chrY	23692321	23692980	DAZ_SNV-IV	0	-	23692321	23692980	0,0,255
chrY	23838799	23839458	DAZ_SNV-IV	0	+	23838799	23839458	0,0,255
chrY	25326044	25326703	DAZ_SNV-IV	0	-	25326044	25326703	0,0,255
chrY	25454475	25455134	DAZ_SNV-IV	0	+	25454475	25455134	0,0,255
chrY	23689121	23689391	DAZ_SNV-V	0	-	23689121	23689391	0,0,255
chrY	23842389	23842659	DAZ_SNV-V	0	+	23842389	23842659	0,0,255
chrY	25322834	25323104	DAZ_SNV-V	0	-	25322834	25323104	0,0,255
chrY	25458074	25458344	DAZ_SNV-V	0	+	25458074	25458344	0,0,255
chrY	23684155	23684591	DAZ_SNV-VI	0	-	23684155	23684591	0,0,255
chrY	23847189	23847625	DAZ_SNV-VI	0	+	23847189	23847625	0,0,255
chrY	25317878	25318305	DAZ_SNV-VI	0	-	25317878	25318305	0,0,255
chrY	25462873	25463304	DAZ_SNV-VI	0	+	25462873	25463304	0,0,255
chrY	23724928	23725180	DAZ_SNV-VII/1	0	-	23724928	23725180	0,0,255
chrY	23735768	23736020	DAZ_SNV-VII/2	0	-	23735768	23736020	0,0,255
chrY	23746616	23746868	DAZ_SNV-VII/3	0	-	23746616	23746868	0,0,255
chrY	23782743	23782995	DAZ_SNV-VII	0	+	23782743	23782995	0,0,255
chrY	25360999	25361251	DAZ_SNV-VII	0	-	25360999	25361251	0,0,255
chrY	25397130	25397382	DAZ_SNV-VII/1	0	+	25397130	25397382	0,0,255
chrY	25407978	25408230	DAZ_SNV-VII/2	0	+	25407978	25408230	0,0,255
track name="DAZ SNV bases" description="DAZ SNV bases" visibility=full itemRgb=on
chrY	23754694	23754695	SNV-I_A_[4]	0	-	23754694	23754695	0,0,255
chrY	23774915	23774916	SNV-I_A_[4]	0	+	23774915	23774916	0,0,255
chrY	25369079	25369080	SNV-I_A_[4]	0	-	25369079	25369080	0,0,255
chrY	25389301	25389302	SNV-I_G	0	+	25389301	25389302	255,0,0
chrY	23725055	23725056	SNV-II/1_G	0	+	23725055	23725056	255,0,0
chrY	23735895	23735896	SNV-II/2_G	0	+	23735895	23735896	255,0,0
chrY	23746743	23746744	SNV-II/3_G	0	+	23746743	23746744	255,0,0
chrY	23782867	23782868	SNV-II_A_[1]	0	-	23782867	23782868	0,0,255
chrY	25361126	25361127	SNV-II_A_[1]	0	+	25361126	25361127	0,0,255
chrY	25397254	25397255	SNV-II/1_A_[1]	0	-	25397254	25397255	0,0,255
chrY	25408102	25408103	SNV-II/2_A_[1]	0	-	25408102	25408103	0,0,255
chrY	23721682	23721683	SNV-III_C_[2]	0	-	23721682	23721683	0,0,255
chrY	23786239	23786240	SNV-III_T	0	+	23786239	23786240	255,0,0
chrY	25357754	25357755	SNV-III_C_[2]	0	-	25357754	25357755	0,0,255
chrY	25411474	25411475	SNV-III_C_[2]	0	+	25411474	25411475	0,0,255
chrY	23692582	23692583	SNV-IV_C_[2]	0	-	23692582	23692583	0,0,255
chrY	23839196	23839197	SNV-IV_T	0	+	23839196	23839197	255,0,0
chrY	25326305	25326306	SNV-IV_C_[2]	0	-	25326305	25326306	0,0,255
chrY	25454872	25454873	SNV-IV_C_[2]	0	+	25454872	25454873	0,0,255
chrY	23689245	23689246	SNV-V_T_[none]	0	-	23689245	23689246	0,0,255
chrY	23842534	23842535	SNV-V_T_[none]	0	+	23842534	23842535	0,0,255
chrY	25322958	25322959	SNV-V_C_[none]	0	-	25322958	25322959	0,0,255
chrY	25458219	25458220	SNV-V_C_[none]	0	+	25458219	25458220	0,0,255
chrY	23684395	23684406	SNV-VI_TCCTGTATTTC_[3,4]	0	-	23684395	23684406	0,0,255
chrY	23847374	23847385	SNV-VI_TCCTGTATTTC_[3,4]	0	+	23847374	23847385	0,0,255
chrY	25318118	25318121	SNV-VI_TCT	0	-	25318118	25318121	255,0,0
chrY	25463057	25463064	SNV-VI_GTATTTC	0	+	25463057	25463064	255,0,0
chrY	23725055	23725056	SNV-VII/1_C	0	-	23725055	23725056	255,0,0
chrY	23735895	23735896	SNV-VII/2_C	0	-	23735895	23735896	255,0,0
chrY	23746743	23746744	SNV-VII/3_C	0	-	23746743	23746744	255,0,0
chrY	23782867	23782868	SNV-VII_T_[1]	0	+	23782867	23782868	0,0,255
chrY	25361126	25361127	SNV-VII_T_[1]	0	-	25361126	25361127	0,0,255
chrY	25397254	25397255	SNV-VII/1_T_[1]	0	+	25397254	25397255	0,0,255
chrY	25408102	25408103	SNV-VII/2_T_[1]	0	+	25408102	25408103	0,0,255
